# Supplementary material for: Age‐related decline in cortical inhibitory tone strengthens motor memory
Source: Neuroimage. 2021 Dec 15;245:118681. doi: 10.1016/j.neuroimage.2021.118681 (PMC8752967; doi:10.1016/j.neuroimage.2021.118681)
Supplement: Supplementary Data — Supplementary Raw Research Data (Summary table of the most important behavioural and MRS measures of Experiments 1 & 2). This is open data under the CC BY license http://creativecommons.org/licenses/by/4.0/ [file mmc1.xlsx]

## Sheet: Sheet1
Participant ID	Age	BDNF_polymorphism (Val66Met)	M1_GM	M1_WM	M1_CSF	M1_GABA	M1_Glx	M1_EI	V1_GM	V1_WM	V1_CSF	V1_GABA	V1_Glx	V1_EI	Exp1_AE6	Exp1_10min	Exp1_24hrs	Exp2_1st_session	Exp2_anodal_AE6	Exp2_sham_AE6	Exp2_anodal_10min	Exp2_sham_10min	Exp2_anodal_24hrs	Exp2_sham_24hrs
1	81.0603	Val-Val	19.7884	56.5781	23.6335	1.972	10.973	5.5644	30.982	61.8701	7.1479	NaN	NaN	NaN	-6.76068	-2.14446	-2.46712	sham	-7.40279	-5.03868	-5.48884	-2.62453	-4.41458	-0.0955122
2	78.7324	Val-Val	19.8385	66.324	13.8375	2.441	12.193	4.99508	34.9611	58.6011	6.4377	NaN	NaN	NaN	-9.88554	-7.51973	-0.947479	anodal	-14.3668	-12.1351	-10.4251	-8.30395	-1.26789	0.447685
3	80.0356	Val-Val	19.5008	62.9903	17.5089	1.538	11.503	7.47919	48.5096	29.48	22.0104	2.016	13.98	9.08973	-3.9435	-0.510299	-4.97592	sham	-3.92406	-7.17099	-3.43861	-4.17303	-3.24675	-5.33725
4	75.9128	Val-Val	20.6759	56.3379	22.9862	1.838	11.833	6.43798	52.0001	20.3906	27.6092	1.805	16.639	9.05277	-10.5657	-7.23276	-4.14116	sham	-6.75149	-7.25706	-6.13113	-5.35694	-1.31897	-2.83705
5	74.5685	Val-Val	24.0952	46.1188	29.786	2.353	14.573	6.19337	47.2636	30.4433	22.2181	2.167	15.051	6.39652	-10.7876	-6.10475	0.967937	anodal	-7.34688	-9.94605	-4.04692	-3.68845	0.55679	-5.98092
6	72.3498	Val-Val	29.633	55.2993	15.0677	1.931	10.459	5.41636	50.058	24.0707	25.8713	2.3	15.311	7.92905	-9.76424	-6.47951	1.00467	anodal	-7.2403	-6.52576	-5.22605	-5.56678	0.202521	0.204778
7	68.705	Val-Met	26.9944	58.1306	14.875	1.538	12.329	8.01625	47.8956	30.276	21.8034	2.604	14.816	9.63329	-8.96841	-5.88006	-8.38593	sham	-12.3576	-14.5708	-6.29798	-13.8965	3.02003	-3.44652
8	66.9128	Val-Val	25.8514	58.5153	15.6334	2.653	13.564	5.1127	44.5412	37.3265	18.1322	2.432	14.02	5.28458	-6.21482	-3.80816	1.24254	anodal	-10.2384	-7.35977	-5.33348	-3.61643	0.304242	-0.702925
9	64.5548	NaN	24.8917	63.0621	12.0461	1.94	12.303	6.34175	46.6358	34.8968	18.4675	1.667	13.135	6.77062	-5.60399	-2.77016	0.0766794	NaN	NaN	NaN	NaN	NaN	NaN	NaN
10	53.3185	NaN	30.1314	60.0579	9.8107	1.964	11.635	5.92413	53.8485	28.8686	17.2704	2.572	14.405	7.33452	-5.24528	-2.52066	-1.25455	NaN	NaN	NaN	NaN	NaN	NaN	NaN
11	68.9468	Val-Val	27.0187	64.4069	8.5744	1.617	11.353	7.02103	54.208	31.4968	14.2952	2.564	13.819	8.54607	-7.42205	-4.63257	-4.77358	sham	-5.5434	-7.22567	-6.16067	-6.26164	-4.6767	-4.97756
12	80.6858	Val-Met	NaN	NaN	NaN	NaN	NaN	NaN	NaN	NaN	NaN	NaN	NaN	NaN	-4.77383	-4.24927	-3.14537	anodal	-6.10333	-5.99969	-4.08131	-0.757049	-4.70277	7.241
13	70.3553	Val-Val	23.7427	61.5258	14.7315	2.098	11.669	5.56196	43.6668	39.355	16.9782	2.088	13.626	6.49476	-5.03455	-3.35872	1.48056	anodal	-7.75289	-4.55822	-5.74065	-0.631715	-2.98904	0.278455
14	66.0493	NaN	28.6392	53.8029	17.5579	2.206	10.692	4.84678	50.8113	32.9651	16.2236	NaN	NaN	NaN	-5.85098	-2.35253	-1.87328	NaN	NaN	NaN	NaN	NaN	NaN	NaN
15	61.6573	Val-Val	24.6301	61.8596	13.5103	2.275	12.005	5.27692	51.9536	34.0567	13.9896	NaN	12.269	5.39297	-8.84677	-6.57795	-0.288015	sham	-8.78298	-8.1171	-6.52661	-7.42856	-1.30459	0.634689
16	68.3103	NaN	25.1529	59.9681	14.879	1.861	11.976	6.43525	40.9085	33.6631	25.4284	2.163	14.919	8.01666	-5.04908	-2.94865	-2.1403	NaN	NaN	NaN	NaN	NaN	NaN	NaN
17	58.5411	Val-Met	24.25	69.9823	5.7677	2.145	10.236	4.77203	56.6641	28.6651	14.6707	2.806	14.96	6.97436	-2.10476	-2.49156	0.732679	anodal	-7.51061	-2.85382	-3.71056	-3.56737	-2.86041	0.323543
18	53.3689	NaN	29.705	54.3383	15.9567	2.66	12.411	4.66579	55.35	29.9525	14.6975	NaN	12.911	4.85376	-7.15993	-6.54033	3.40232	NaN	NaN	NaN	NaN	NaN	NaN	NaN
19	64.8772	NaN	23.2622	57.1505	19.5872	2.751	12.342	4.48637	47.202	36.2589	16.5391	1.914	12.654	4.59978	-8.01984	-4.52684	-0.794506	NaN	NaN	NaN	NaN	NaN	NaN	NaN
20	61.7297	Met-Met	20.3706	68.7778	10.8516	1.918	10.702	5.57977	45.0177	31.6439	23.3384	2.583	14.746	7.68822	-8.4817	-3.78875	0.630616	sham	-7.16105	-7.42028	-2.66544	-4.72969	0.436993	0.041439
21	49.1749	Val-Val	30.8194	51.4099	17.7707	2.46	13.608	5.53171	59.2098	27.6095	13.1807	2.976	14.592	5.93171	-7.14572	-5.38495	3.15232	sham	-0.814468	-2.68956	-1.06755	-4.63803	-0.0570126	0.895869
22	61.6217	Val-Val	29.3606	55.3386	15.3007	1.964	13.18	6.71079	46.0203	37.0041	16.8381	2.342	13.09	6.66497	-4.03813	-1.02288	-0.0212447	anodal	-3.04705	-3.26966	-1.65164	-1.51947	-0.77264	1.5208
23	65.0219	Val-Val	22.7206	59.8129	17.4665	2.874	11.455	3.98573	51.3681	33.8348	14.6096	NaN	NaN	NaN	-13.4442	-8.72641	1.95903	sham	-8.51945	-10.5038	-5.20015	-6.00466	1.58172	0.900388
24	65.608	Val-Met	NaN	NaN	NaN	NaN	NaN	NaN	NaN	NaN	NaN	NaN	NaN	NaN	-13.089	-7.4016	-4.79886	anodal	-7.96431	-5.52322	-4.63	-3.03173	-8.49307	-1.33405
25	75.4249	Val-Val	NaN	NaN	NaN	NaN	NaN	NaN	NaN	NaN	NaN	NaN	NaN	NaN	-6.25723	-3.24322	-2.28636	sham	-12.0684	-8.71601	-4.8217	-6.12748	-5.24458	-0.172316
26	74.0521	Val-Val	NaN	NaN	NaN	NaN	NaN	NaN	NaN	NaN	NaN	NaN	NaN	NaN	-7.79601	-4.68786	-0.790602	anodal	-6.97961	-8.06808	-5.37534	-6.32213	-1.41753	4.32946
27	67.8295	Val-Val	NaN	NaN	NaN	NaN	NaN	NaN	NaN	NaN	NaN	NaN	NaN	NaN	-7.32944	-5.09747	-3.18871	sham	-6.69246	-5.95736	-3.38734	-4.54421	0.202745	0.0388156
28	65.1683	Val-Val	NaN	NaN	NaN	NaN	NaN	NaN	NaN	NaN	NaN	NaN	NaN	NaN	-7.91142	-6.55831	-1.8953	anodal	-6.61872	-4.79474	-3.21035	0.678896	1.51324	2.36554
29	55.4194	NaN	NaN	NaN	NaN	NaN	NaN	NaN	NaN	NaN	NaN	NaN	NaN	NaN	-15.0557	-10.0436	-3.3997	anodal	-8.49221	-9.56481	-5.77921	-10.575	0.963972	-0.518547
30	67.4358	Val-Val	NaN	NaN	NaN	NaN	NaN	NaN	NaN	NaN	NaN	NaN	NaN	NaN	-6.46427	-3.88022	-5.51407	sham	-5.07526	-3.57732	-3.67174	-2.19006	-0.798165	0.559169
31	70.3158	Val-Val	NaN	NaN	NaN	NaN	NaN	NaN	NaN	NaN	NaN	NaN	NaN	NaN	1.27603	-0.392489	-1.02903	anodal	-2.28832	-4.56607	-1.61906	-3.75457	-3.48735	-6.24114
32	70.8744	NaN	NaN	NaN	NaN	NaN	NaN	NaN	NaN	NaN	NaN	NaN	NaN	NaN	-7.76994	-4.50455	1.86632	NaN	NaN	NaN	NaN	NaN	NaN	NaN

## Sheet: Sheet2
sham
anodal
sham
sham
anodal
anodal
sham				sham
anodal				anodal
sham				sham
anodal				sham
anodal				anodal
sham				anodal
anodal				sham
sham				anodal
sham				sham
anodal				anodal
sham				anodal
anodal				sham
sham				anodal
anodal				sham
sham				sham
anodal				anodal
anodal				sham
sham				anodal
anodal				sham
				anodal
				sham
				anodal
				anodal
				sham
				anodal
